# Supplementary material for: Genomic organization, evolution, and expression of photoprotein and opsin genes in Mnemiopsis leidyi: a new view of ctenophore photocytes
Source: BMC Biol. 2012 Dec 21;10:107. doi: 10.1186/1741-7007-10-107 (PMC3570280; doi:10.1186/1741-7007-10-107)
Supplement: Additional file 1 — Overall pairwise photoprotein percent amino acid identity comparisons for a subset of photoproteins and photoprotein-like sequences. [file 1741-7007-10-107-S1.XLS]

## Sheet: Sheet1
Additional File 1. Photoprotein pairwise percent amino acid identity comparisons.
	ML0857	ML0857	ML2154	Other ctenophores	Hydromedusae	Nematostella	Amphimedon
	Group A	Group B	Group C	(Beroe, Bolinopsis)	(Cnidaria)	(Cnidaria)	(Porifera)
ML0857 Group A	97-99	--	--	--	--	--	--
ML0857 Group B	90-95	96-99	--	--	--	--	--
ML2154 Group C	87-89	89-90	99-100	--	--	--	--
Other ctenophores	85-88	86-91	85-90	85-88	--	--	--
Hydromedusae	21-24	20-24	21-24	21-24	60-94	--	--
Nematostella	26	25	26-27	24-26	20-23	97	--
Amphimedon	17-24	15-25	16-24	15-25	16-27	16-25	25-97
