# Supplementary material for: Genomic organization, evolution, and expression of photoprotein and opsin genes in Mnemiopsis leidyi: a new view of ctenophore photocytes
Source: BMC Biol. 2012 Dec 21;10:107. doi: 10.1186/1741-7007-10-107 (PMC3570280; doi:10.1186/1741-7007-10-107)
Supplement: Additional file 2 — Predicted molecular weight (kDa) and isoelectric point (pH) values and averages for the 10 Mnemiopsis photoproteins. [file 1741-7007-10-107-S2.XLS]

## Sheet: Sheet1
Additional File 2. Predicted molecular weight (kDa) and isoelectric point (pH) values and averages for the 10 Mnemiopsis photoproteins.
Photoprotein	Predicted molecular weight (kDa)	Isoelectric point (pH)
MleiPP1	24.56	4.82
MleiPP2	24.69	4.57
MleiPP3	24.72	4.61
MleiPP4	24.61	4.78
MleiPP5	24.72	4.65
MleiPP6	24.57	4.71
MleiPP7	24.76	4.69
MleiPP8	24.56	4.61
MleiPP9	24.66	4.66
MleiPP10	24.58	4.61
Average	24.64	4.67
Standard Deviation	0.08	0.08
