# Supplementary material for: Genomic organization, evolution, and expression of photoprotein and opsin genes in Mnemiopsis leidyi: a new view of ctenophore photocytes
Source: BMC Biol. 2012 Dec 21;10:107. doi: 10.1186/1741-7007-10-107 (PMC3570280; doi:10.1186/1741-7007-10-107)
Supplement: Additional file 3 — Global analysis results for sequence pairs with evidence for recombination from GENECONV for the Mnemiopsis photoproteins. [file 1741-7007-10-107-S3.XLS]

## Sheet: Sheet1
Additional File 3. Global analysis results for sequence pairs with evidence for recombination from GENECONV for the Mnemiopsis photoproteins.
Sequence Names (Sequence Group)	Sim	BC KA	Aligned	Offsets		Number of	Number of	Total	Mismatch
	Pvalue	Pvalue	Begin	End	Length	Polymorphisms	Differences	Differences	Penalty
MleiPP3;MleiPP6	0	0.00221	340	560	221	65	4	53	4
MleiPP5;MleiPP7	0.0005	0.01147	22	384	363	104	5	37	5
MleiPP2;MleiPP7	0.0024	0.04211	1	384	384	107	9	40	5
MleiPP4;MleiPP5	0.0058	0.06772	248	363	116	38	3	65	3
MleiPP1;MleiPP3	0.0058	0.07007	263	623	361	95	14	55	3
MleiPP6;MleiPP7	0.0089	0.09271	439	560	122	30	1	64	3
MleiPP1;MleiPP5	0.0155	0.15089	292	437	146	47	7	73	3
MleiPP2;MleiPP3	0.0296	0.27101	1	362	362	94	1	28	6
MleiPP3;MleiPP5	0.0386	0.35033	22	281	260	67	3	37	5
BC KA= Bonferroni-corrected Karlin-Altschul
Sim = permutation-test
