# Supplementary material for: Genomic organization, evolution, and expression of photoprotein and opsin genes in Mnemiopsis leidyi: a new view of ctenophore photocytes
Source: BMC Biol. 2012 Dec 21;10:107. doi: 10.1186/1741-7007-10-107 (PMC3570280; doi:10.1186/1741-7007-10-107)
Supplement: Additional file 6 — Opsin seven-transmembrane pairwise comparisons of percent amino acid identity (top right) and similarity (bottom left) for a subset of opsin sequences. Species are abbreviated as follows: Hs = Homo sapiens; Nv = Nematostella vectensis; Mlei = Mnemiopsis leidyi; Ppil = Pleurobrachia pileus. [file 1741-7007-10-107-S6.XLS]

## Sheet: Sheet1
Additional File 6. Opsin 7TM pairwise comparisons of percent amino acid identity (top right) and similarity (bottom left).
	MleiOpsin1	MleiOpsin2	MleiOpsin3	PpilOpsin1*	PpilOpsin2	Hs_peropsin	Nv85309	Nv13116	Nv214772
MleiOpsin1	--	36	17.5	37	26	23	26	24	19
MleiOpsin2	59	--	18	18	48	27	26	22	19
MleiOpsin3	38	42	--	11	12	21	19	19	13
PpilOpsin1*	47	28	19	--	10	12	18	14	13
PpilOpsin2	40	58	28.5	13	--	19	18	15	15
Hs_peropsin	46.5	51	41	24	35	--	29	29	25
Nv85309	50	52	37	30	35	52	--	27	21
Nv13116	46	49	38	24.5	33	50	50	--	22
Nv214772	42	38	30	22	31	44	40	41	--
*PpilOP1 is an incomplete truncated sequence
