# Supplementary material for: Genomic organization, evolution, and expression of photoprotein and opsin genes in Mnemiopsis leidyi: a new view of ctenophore photocytes
Source: BMC Biol. 2012 Dec 21;10:107. doi: 10.1186/1741-7007-10-107 (PMC3570280; doi:10.1186/1741-7007-10-107)
Supplement: Additional file 11 — RACE primers used for 5'- and 3'-RACE-PCR confirmation of Mnemiopsis photoprotein genes. [file 1741-7007-10-107-S11.XLS]

## Sheet: Sheet1
Additional File 11. RACE primers used for 5' and 3'-RACE PCR confirmation of Mnemiopsis photoprotein genes.
3'-RACE primer name	Primer sequence
ML_PP1_F1_primer	5¢-TCGAGAAGGCAGACACTGACAAGAGTGG
ML_PP1_F2_primer	5¢-CCATCTCTTCAGAAAGTTCTGGATGGAGCC
ML_PP1_F3_primer	5¢-ACGATCCTCAGTGGGATGGTGTCTACGC
5'-RACE primer name
ML_PP1_R1_primer	5¢-CCCTACGATCCTCAGTGGGATGGTGTCTA
ML_PP1_R2_primer	5¢-GAAGGCAGACACTGACAAGAGTGGAGCGC
ML_PP1_R3_primer	5¢-CTACGATGTCCTGGATGATGATGGTGATGG
