# Supplementary material for: Genomic organization, evolution, and expression of photoprotein and opsin genes in Mnemiopsis leidyi: a new view of ctenophore photocytes
Source: BMC Biol. 2012 Dec 21;10:107. doi: 10.1186/1741-7007-10-107 (PMC3570280; doi:10.1186/1741-7007-10-107)
Supplement: Additional file 12 — Photoprotein multiple sequence alignment in FASTA format. Species abbreviations as in Figure 3. [file 1741-7007-10-107-S12.TXT]

>Bl_SARC
------------------------------------GLNDFQKQKIKFTFDFFLDYNKDG
SIQWED-FEEMI-KRYKE-VNKGSLSDADYKSMQASLEDEWRDLKGR-ADINKDDVVSWE
EYLAMWEKT--IATCKSVADLPA---WCQNRIP---FLFKGMDVSGDGIVDLEEFQNYC-
-KNFQLQCADVPAVYNVITDGGK---VTFDLNRYKELYYRLLTSPAAD-AGNTLMGQKP-
----
>Psp_SARCa
--------------------------------------AYSWDNRVKYVVRYMYDIDDDG
FLDKND-FECLA-VRNTLIEGRGEFSAADYANNQKIMRNLWNEIAEL-ADFNKDGEVTVD
EFKMAVQKH---CQGKKYSEFPG---AFKVFIA---NQFKAIDVNGDGKVGLDEYRLDCI
TRSAFAEVKEIDDAYDKLTTEDDRKAGGLTLERYQDLYAQFISNPNE--SCSACFLFGPL
KVVQ
>Psp_SARCb
--------------------------------------AYSWDNRVKYIVRYMYDIDNDG
FLDKND-FECLA-VRVTLIEGRGEFSPEGYAKNKEIMANLWNEIAEL-ADFNKDGEVTVD
EFKQAVQKN---CKGKAFANFPN---AFKVFIG---NQFKTIDVDGDGMVGVDEYRLDCI
TRSAFADVKEIDDAYDKLCTEEDKKAGGINLARYQELYAQFISNEDE--KNNACYLFGPL
KEVQ
>Dm_SARC
-----------------------------------MSISDFRKKKLLFLFNVFFDVNQSG
EIDVKD-FELAI-ERVCQLRGWQKDTPKN-KETYDLMMEIWTGLRSK-ADKDNDGQVSVD
EWCNMWDAY-----AKDPSSVMD---WQNAYMN---FMFDLEDASHDGGIDVTEFTLVC-
-SSYGLEKTECEEAFAKMSQGQ----SEVTREQFAALWKEYFAA--EDVNAPGNYIFGKT
SF--
>Aque_PP4
MHTKVTRLTTFITRRKEKERKGFKEYIIMARTAEDYLKDKEWVERIDGNFD-RWDRNKNG
FVTREEVVETLM-GAVER----AASDHPDAAPALAEARKRTEEWMDA-LGMAKGLKVGKD
KHREMSAAFAVIEGAKHAKGELT---YTEKSTS---ACFDVLDVNRNGYLSFEEYKVLLK
-KGHNIDEDVARTHFDAVDKNKT---GRLNKHEYLATAIKFWV-----------------
----
>Aque_PP1
----------------------------MSTTKEDFLKNPTWVKRVDEFFY-VRDVNKNG
YIELND-FRIVA-DKLTT------LTNNKRPEALKRVLEAELALAAA-LGIKEGDKLSKE
QWIDAMASLAEKLNAKSKAGEKP---LTEDLTN---ALFDVVDVNEDGTVSLDEYKLVF-
-KAYNIDDAAAAQGFAAHDKNKN---GKLERHEIVNQHTRFWWYVNDDFGSNGTFGERFE
AKD-
>Aque_PP2
----------------------------MSAKAEDYLKNKKWVERINGMFV-LMDKNKNG
FLSEED-WFVTA-DKLAK------TVPDR-PEELARVNKVKLEFFAA-LGVKNGQQVSKD
QFVEVIAAFVANQMEARSQGKET---LIEKYDN---AVFDLVDCNHDGTLSWEEYKAVMV
AGGF-VTEESARSGFETLDKNKN---GKIERKEYIEADVKFWCNLED--SADGLFGAEL-
----
>Aque_PP3
----------------------------MPAKAEDYLKNKKWVERINGMFV-LMDKNKNG
FLSEED-WFVTA-DKLAK------TVPDR-PEELARVNKTKLEFFAA-LGVKNGQQVAKD
QFVEVIAAFVAKQMEARSQGKET---LIEKYDN---AVFDLVDYNHDGTLSWEEYKAVMV
AGGF-VTEESARSGFETLDKNKN---GKIERKEYIEADVKFWCNLED--SADGLFGAEL-
----
>Cg_clytin
---------------------MADTASKYAVKLRPNFDNPKWVNRHKFMFN-FLDINGDG
KITLDE-IVSKASDDICA------KLGAT-PEQTKRHQDAVEAFFKK-IGMDYGKEVEFP
AFVDGWKELANYDLKLWSQNKKS---LIRDWGE---AVFDIFDKDGSGSISLDEWKAYGR
ISGICSSDEDAEKTFKHCDLDNS---GKLDVDEMTRQHLGFWYT-LDP-NADGLY-GNFV
P---
>Og_obelin
------------------------MASKYAVKLQTDFDNPKWIKRHKFMFD-YLDINGNG
QITLDE-IVSKASDDICK------NLGAT-PAQTQRHQDCVEAFFRG-CGLEYGKETKFP
EFLEGWKNLANADLAKWARNEPT---LIREWGD---AVFDIFDKDGSGTITLDEWKAYGR
ISGISPSEEDCEKTFQHCDLDNS---GELDVDEMTRQHLGFWYT-LDP-EADGLY-GNGV
P---
>Ol_obelin
------------------------MSSKYAVKLKTDFDNPRWIKRHKHMFD-FLDINGNG
KITLDE-IVSKASDDICA------KLEAT-PEQTKRHQVCVEAFFRG-CGMEYGKEIAFP
QFLDGWKQLATSELKKWARNEPT---LIREWGD---AVFDIFDKDGSGTITLDEWKAYGK
ISGISPSQEDCEATFRHCDLDNS---GDLDVDEMTRQHLGFWYT-LDP-EADGLY-GNGV
P---
>Mc_mitroc
----------------------MSMGSRYAVKLTTDFDNPKWIARHKHMFN-FLDINSNG
QINLNE-MVHKASNIICK------KLGAT-EEQTKRHQKCVEDFFGG-AGLEYDKDTTWP
EYIEGWKRLAKTELERHSKNQVT---LIRLWGD---ALFDIIDKDRNGSVSLDEWIQYTH
CAGIQQSRGQCEATFAHCDLDGD---GKLDVDEMTRQHLGFWYS-VDP-TCEGLY-GGAV
PY--
>Ac_AEQ
------------------------MTSKYAVKLETDFDNPKWIGRHKHMFN-FLDVNKNG
KITLNE-MVYKASDIVLN------NLGAT-PEQAQRHKEAVEAFFGG-AGLKYDVETEWP
EYIEGWKRLSKSELEKWSKNQIT---LVRLWGD---ALFDIIDKDQNGAISLDEWKAYTK
SAGIIHSSEDCEETFRVCDLDDS---GRLDVDEMTRQHLGFWYS-MDP-GCENVY-GGAV
P---
>Am_AEQ
------------------------MTSKYAVKLEPDFENPKWVGRHKHMFK-FLDVNQNG
KISLDE-MVYKASDIVIN------NLGAT-PEQAKRHKDAVEAFFGG-AGMKYGVETEWP
EYIEGWKNLARTELDRFAKNQIT---LIRLWGD---ALFDIIDKDQNGAITLDEWKKYTL
SAGIIQSAEDCEITFKVCDLDDS---GRLDADEMTRQHIGFWYT-MDP-ACEKLY-GGAV
P---
>Ap_AEQ
------------------------MTSKYAVKLEPDFENPRWIGRHKHMFN-FLDVNQNG
KISLDE-MVYKA-SDIVI-----NNLGAT-PEQAKRHKEAVEAFFGG-AGMKYGVETEWP
EYIKGWKKLAQTELDKFAKNQVT---LIRLWGD---ALLDIIDKDQNGAITLDEWKKYTQ
SAGIIQSAEDCEETFKVCDLDDS---GRLDADEMTRQHIGFWYT-MDP-ACEKLY-GGAV
P---
>Av_AEQ2
-----------------------MTSKQYSVKLTSDFDNPRWIGRHKHMFN-FLDVNHNG
KISLDE-MVYKA-SDIVI-----NNLGAT-PEQAKRHKDAVEAFFGG-AGMKYGVETDWP
AYIEGWKKLATDELEKYAKNEPT---LIRIWGD---ALFDIVDKDQNGAITLDEWKAYTK
AAGIIQSSEDCEETFRVCDIDES---GQLDVDEMTRQHLGFWYT-MDP-ACEKLY-GGAV
P---
>Av_AEQ1
-----------------------MTSEQYSVKLTPDFDNPKWIGRHKHMFN-FLDVNHNG
RISLDE-MVYKA-SDIVI-----NNLGAT-PEQAKRHKDAVEAFFGG-AGMKYGVETEWP
EYIEGWKRLASEELKRYSKNQIT---LIRLWGD---ALFDIIDKDQNGAISLDEWKAYTK
SDGIIQSSEDCEETFRVCDIDES---GQLDVDEMTRQHLGFWYT-MDP-ACEKLY-GGAV
P---
>Nvec_PP2
--------------------------------MATDSNEEAVLAKRHEAYFDSVVPDKNG
RLDLSE-FMRWA-NDLEP------MCQAT-DAKWKELRSSIQEFWAT-VGFVPGAELTRE
QFVHGMMKAGREELGRQRKGEKT---PFTRMMN---AFFDVLDEDNLGYVTQDELEKFF-
-RAVKTELKAAKVWSDNADLKQN---GKLDRGELIKNSFNFWFNPADD-KTGGMLMAGAY
TN--
>Nvec_PP1
--------------------------------MATDSNEEAVLAKRHEAYFDSVVPDKNG
CLDLSE-FMRWA-NDLEP------MCQAT-DAKWKELRSSIQEFWAT-VGFVPGAELTRE
QFVHGMMKAGREELERQRKGEKT---PFTRMMN---AFFDVLDEDNLGYVTQDELEKFF-
-RAVKTELKAAKVWSDNADLKQN---GKLDRGELTKNSFNFWFNPAED-KTGGMLMAGAY
TT--
>Bi_bolinopsin
----------MPLDETNNESYRWLRSVGNDWQFDVEDVHPKQLSRLYKRFD-TFDLDSDG
RMDMDE-ILYWP-DRMRQ------LVNAS-DEQVEKMRAACYTFFHN-KGVDPEKGLLRD
DWVEANRVFAEAERERERRGMPS---LIGLLSD---AYYDVLDDDGDGTVDVDELKTMM-
-KAFDVPQEAAYTFFKKADTDNS---GKLERSELVHLFRKFWMESYDP-QWDGVYAYKY-
----
>Mlei_PP9
---------MPGLDETNNESYRYLRSVGNNWQFNIEDLHPKMISRLYKRFD-TFDLDCDG
RMDMDE-ILYWP-DRMRQ------LVNAT-DEQVEKMRAAVYKFFLN-KGVDPVNGLTRE
NWVESNRVFAEAERERERRREES---LIAMLSN---AYYDVLDDDGDGTVSVDELKTMM-
-KAFDVPQEAAYTFFEKADTDKS---GALERPELVHLFRKFWMEPYDP-QWDGVYAYKY-
----
>Mlei_PP8
---------MPGLDETNNESYRYLRSVGNNWQFNIEDLHPKMISRLYKRFD-TFDLDCDG
RMDMDE-ILYWP-DRMRQ------LVNAT-DEQVEKMRAAVYKFFLN-KGVDPVNGLTRE
NWVESNRVFAEAERERERRGEES---LIAMLSN---AYYDVLDDDGDGTVSVDELKTMM-
-KAFDVPQEAAYTFFEKADTDKS---GALERPELVHLFRKFWMEPYDP-QWDGVYAYKY-
----
>Mlei_PP10
---------MPGLDETNNESYRYLRSVGNNWQFNIEDLHPKMISRLYKRFD-TFDLDCDG
RMDMDE-ILYWP-DRMRQ------LVNAT-DEQVEKMRAAVYKFFLN-KGVDPVNGLTRE
NWVESNRVFAEAERERERRGEES---LIAMLSN---AYYDVLDDDGDGTVSVDELKTMM-
-KAFDVLQEAAYTFFEKADTDKS---GALERPELVHLFRKFWMEPYDP-QWDGVYAYKY-
----
>Bi_gr-bolinopsin
---------MSGLNETNNESYRYLRSVGNDWQFNVEDLHPKMVSRLYKRFD-TFDLDCDG
KMELDE-ILYWP-DRMRQ------LVNAT-DEQVEQMRAACHKFFVN-KGVHPENGLLRE
NWVESNRVFAEAERERERRGEDS---MIALLSN---AYYDVLDDDGDGTVDVDELKTMM-
-KAFDVPQEAAYTFFEKADTDKS---GKLERPELVHLFRKFWMEPYDP-QWDGVYAYKY-
----
>Ba_berovin
--------MTERLNEQNNESYRYLRSVGNQWQFNVEDLHPKMLSRLYKRFD-TFDLDSDG
KMEMDE-VLYWP-DRMRQ------LVNAT-DEQVEKMRDAVRVFFLH-KGVEPVNGLLRE
DWVEANRVFAEAERERERRGEPS---LIALLSN---SYYDVLDDDGDGTVDVDELKTMM-
-KAFDVPQEAAYTFFEKADTDKS---GKLERTELVHLFRKFWMEPYDP-QWDGVYAYKY-
----
>Mlei_PP4
---------MP-LDETNNESYRYLRSVGNTWKFNVEDVHPKMLERLYKRFD-TFDLDTDG
KMNMDE-IMYWP-DRMRQ------LVNAT-DEQVEKMREAVRVFFFN-KGVDPVHGLKRE
DWVEANRVFAEAERERERRGEGS---LIALLSN---AYYDVLDDDGDGTVDVEELKTMM-
-KAFDVPQEAAYTFFQKADTDKT---GKLERPELVHLFRKFWMEPYDP-QWDGVYAYKY-
----
>Mlei_PP1
---------MP-LDETNNESYRYLRSVGNTWKFNVEDVHPKMLERLYKRFD-TFDLDTDG
KMTMDE-IMYWP-DRMRQ------LVNAT-DEQVEKMRAAVHTFFFH-KGVDPVNGLKRE
DWVEANRVFAEAERERERRGEPS---LIALLSN---AYYDVLDDDGDGTVDVEELKTMM-
-KAFDVPQEAAYTFFQKADTDKT---GKLERPELVHLFRKFWMEPYDP-QWDGVYAYKY-
----
>Mlei_PP6
---------MP-LDETNNESYRYLRSVGNTWKFNVEDVHPKMLERLYKRFD-TFDLDTDG
KMNMDE-IMYWP-DRMRQ------LVNAT-DEQVEKMRAAVYTFFFN-KGVDPVNGLKRE
DWVEANRVFAEAERERERRGEPS---LIALLSN---AYYDVLDDDGDGTVDVEELKTMM-
-KAFDVPQEAAYTFFQKADTDKT---GKLERPELVHLFRKFWMEPYDP-QWDGVYAYKY-
----
>Mlei_PP2
---------MPGLDETNNESYRYLRSVGNDWQFNVEDLHPKMLSRLYKRFD-TFDLDSDE
KMEMDE-ILYWP-DRMRQ------LVNAT-DEQVEKMREAVRVFFFN-KGVDPVNGLKRE
DWVEANRVFAEAERERERRGEPS---MIALLSN---AYYDVLDDDGDGTVDVDELKTMM-
-KAFDVPQEAAYTFFEKADVDKS---GKLERPELVHLFRKFWMEPYDP-QWDGVYAFKY-
----
>Mlei_PP5
---------MPGLDETNNESYRYLRSVGNNWQFNVEDLHPKMLSRLYKRFD-TFDLDSDE
KMEMDE-ILYWP-DRMRQ------LVNAT-DEQVEKMREAVRVFFFN-KGVDPVHGLKRE
DWVEANRVFAEAERERERRGEPS---MIALLSN---AYYDVLDDDGDGTVDVDELKTMM-
-KAFDVPQEAAYTFFEKADVDKS---GKLERPELVHLFRKFWMEPYDP-QWDGVYAFKY-
----
>Mlei_PP3
---------MPGLDETNNESYRYLRSVGNDWQFNVEDLHPKMLSRLYKRFD-TFDLDSDE
KMEMDE-ILYWP-DRMRQ------LVNAT-DEQVEKMREAVRVFFFN-KGVDPVNGLKRE
DWVEANRVFAEAERERERRGEPS---LIALLSN---AYYDVLDDDGDGTVDVEELKTMM-
-KAFDVPQEAAYTFFQKADTDKT---GKLERPELVHLFRKFWMEPYDP-QWDGVYAYKY-
----
>Mlei_PP7
---------MPGLDETNNESYRYLRSVGNNWQFNVEDLHPKMLSRLYKRFD-TFDLDSDE
KMEMDE-ILYWP-DRMRQ------LVNAT-DEQVEKMREAVRVFFFN-KGVDPVHGLKRE
DWVEANRVFAEAERERERRGEPS---MIALLSN---AYYDVLDDDGDGTVDVEELKTMM-
-KAFDVPQEAAYTFFQKADTDKT---GKLERPELVHLFRKFWMEPYDP-QWDGVYAYKY-
----
>Sr11241T0 
---------------------------------------MPLLSRI--IFD-AHDQDKSG
NIDASE-LKAIV-YKLGH------------PMSDEEASHFVIETSLRIIDKDQSGKITYD
EFKKWWAQKDRFQVLKDEQENQKKAEEWAQWLQVTTDHFNYFDKDRNGAISREEFASLYD
NLKQSYDLGSLDDALAELDANHD---GSISLKEYVRWLRGRTGN----------------
----
>Mlei311625
---------------------------------MASKLSDDQIAEFREAFS-LFDKDGDG
TITTTE-LGTVM-KSLGQ------------SPCESDLQDMINEV-----DADGNGTIDFK
EFLEMMTK-----HMKEADCDQE--------LR---EAFKVFDKDGNGKISQQELKLVMK
NLGENLTDEEINEMIREADDNGD---GEVDYEEFVKMMQTK-------------------
----
>Hm2160750 
------MKSREPETFVYESVIFAIYPFIFSFHNKKVDLSEEQIAEFKDAFA-LFDKDNDG
AISSKE-LGAVM-KSLGQ------------NPTEAELQDMVNEV-----DTDGNGTIDFS
EFLTAMAR-----KVKETDSEEE--------VK---EAFRIFDKDGDGYISAAELRVVMT
NLGERMTDEEVDEMIREADIDGD---GQINYEEFVIMMKS--------------------
----
>Aque224535
--------------------------MSAAVQGVSEKLSEEQVAEFKEAFS-LFDKDGDG
TITTKE-LGVVM-RSLGQ------------NPTEAELQDMINEV-----DIDGNGTIDFP
EFLTMMAR-----KSKGGDSEEE--------IK---EAFRVFDKDGNGFISSEELRQVMV
NLGEDLSKEEIDEMIREADIDGD---GQVNYEEFVKMMSH--------------------
----
>Nvec188289
------------------------------------------------------------
-------M-----RSLGQ------------NPTEAELQDMINEV-----DADGNGIIDFP
EFLTMMAK-----KMGEQDSDEE--------IR---EAFRVFDKDGNGFISAAELRHVMT
NLGEKLTDEEVEEMIMEADIDGD---GQVNYEEFVKMMSAK-------------------
----
>Mlei104636
---------------------------MSSNNEAALGLTEEQVAEFKEAFS-LFDKDGDG
TITTKE-LGTVM-RSLGQ------------NPTEAELTDMVNEV-----DADGNGTIDFS
EFLTMMAR-----KMKDSDTEEE--------LK---EAFRVFDKDGNGYISAAELRHVMT
NLGEKLTDEEVDEMIREADIDGD---GQVNYEEFVKMMMSK-------------------
----
>Hm2154349 
--------------MLKQEFESVITFGIRDVKARADTLTEEQIAEFKEAFS-LFDKDGDG
TITTKE-LGTVM-RSLGQ------------NPTEAELQDMINDV-----DADGNGTIDFP
EFLTMMAK-----KMKDTDSEEE--------IK---EAFRVFDKDGNGFISATELRHVMT
NLGEKLTTEEVDEMIKEADLDGD---GQVNYEEFVKMMVSK-------------------
----
>Mb33928
---------------------------------MADQLTEEQIAEFKEAFS-LFDKDGDG
TITTKE-LGTVM-RSLGQ------------NPTEAELQDMINEV-----DADGNGTIDFP
EFLTMMAR-----KMKDSDTEEE--------IR---EAFRVFDKDGNGRISAAELRHVMT
NLGEKLTDEEVDEMIREADIDGD---GEVDYNEFVRMMTSK-------------------
----
>Co02694T0 
---------------------------------MADQLTEEQIAEFKEAFS-LFDKDGDG
TITTKE-LGTVM-RSLGQ------------NPTEAELRDMINEV-----DTDGNGTIDFP
EFLTMMAR-----KMKDTDSEEE--------IR---EAFRVFDKDGNGFISAAELRHVMT
NLGEKLTDEEVDEMIREADTDND---GQINYDEFVKMMTSK-------------------
----
>Nvec88970
------------------------------------------LTEFKEAFS-LFDKDGDG
TITTKE-LGTVM-RSLGQ------------NPTEAELQDMINEV-----DADGNGTIDFP
EFLTMMAR-----KMKNTDSEEE--------IR---EAFRVFDKDGNGFISAAELRHVMT
NLGEKLTDEEVDEMIREADIDGD---GQVNYDEFVKMMTSK-------------------
----
>Ta37105
---------------------------------MADQLTEEQIAEFKEAFS-LFDKDGDG
SITTKE-LGTVM-RSLGQ------------NPTEAELQDMINEV-----DADGNGTIDFP
EFLTMMAR-----KMKDADSEEE--------IR---EAFRVFDKDGNGFISAAELRHVMT
HLGEKLTDEEVDEMIREADIDGD---GQVNYE----------------------------
----
>HsCAA36839
---------------------------------MADQLTEEQIAEFKEAFS-LFDKDGDG
TITTKE-LGTVM-RSLGQ------------NPTEAELQDMINEV-DA-DDLPGNGTIDFP
EFLTMMAR-----KMKDTDSEEE--------IR---EAFRVFDKDGNGYISAAELRHVMT
NLGEKLTDEEVDEMIREADIDGD---GQVNYEEFVQMMTAK-------------------
----
>Aque224532
--------------------------------MAADQLTEEQIAEFKEAFS-LFDKDGDG
TITTKE-LGTVM-RSLGQ------------NPTEAELQDMINEV-----DADGNGTIDFP
EFLTMMAR-----KMKDTDSEEE--------IR---EAFRVFDKDGNGFISAAELRHVMT
NLGEKLTDEEVDEMIREADIDGD---GQVNYDEFVKMMTSK-------------------
----
>RrP62184
---------------------------------MADQLTEEQIAEFKEAFS-LFDKDGDG
TITTKE-LGTVM-RSLGQ------------NPTEAELQDMINEV-----DADGDGTIDFP
EFLTMMAR-----KMKDTDSEEE--------IR---EAFRVFDKDGDGFISAAELRHVMT
NLGEKLTDEEVDEMIREADIDGD---GQVNYEEFVKMMTSK-------------------
----
>Nvec239788
---------------------------------MADQLTEEQIAEFKEAFS-LFDKDGDG
TITTKE-LGTVM-RSLGQ------------NPTEAELQDMINEV-----DADGNGTIDFP
EFLTMMAR-----KMKDTDSEEE--------IR---EAFRVFDKDGNGFISAAELRHVMT
NLGEKLTDEEVDEMIREADIDGD---GQVNYEEFVKMMTSK-------------------
----
>Nd_SARC
--------------------------------------SDLWVQKMKTYFN-RIDFDKDG
AITRMD-FESMA-ERFAK-------ESEMKAEHAKVLMDSLTGVWDN-FLTAVAGGKGID
ETTFINS-------MKEMVKNPEAKSVVEGPLP---LFFRAVDTNEDNNISRDEYGIFFG
MLGLDKTM--APASFDAIDTNND---GLLSLEEFVIAGSDFFMNDGD--STNKVFWGPLV
----
>Rr_CBP
-------------------------------PEVTASERAYHLRKMKTRMK-RVDVTGDG
FISRED-YELIA-VRIAK------IAKLS-AEKAEETRQEFLRVADQ-LGLAPGVRISVE
EAAVNATDS----LLKMKAEEKA---MAVIQSL---IMYDCIDTDKDGYVSLPEFKAFLQ
AVGPDITDDKAITCFNTLDFNKN---GQISRDEFLVTVNDFLFGLEET-ALANAFYGDLL
----
>Rm_CBP3
------------------------------MPEITESERAYHLRKMKTRMQ-RVDVTGDG
FISRED-YELIA-VRIAK------IAKLS-AEKAEETRQEFLRVADQ-LGLAPGVRISVE
GAAVNATDS----LLKMKGEEKA---MAVIQSL---IMYDCIDTDKDGYVSLPEFKAFLQ
AVGPDITDDKAITCFNTLDFNKN---GQISRDEFL-VTVNFLFGLEET-ALANAFYGDLV
DQ--
>Rm_CBP2
------------------------------MPEITESERAYHLRKMKTRMQ-RVDVTGDG
FISRED-YELIA-VRIAK------IAKLS-AEKAEETRQEFLRVADQ-LGLAPGVRISVE
EAAVNATDS----LLKMKGEEKA---MAVIQSL---IMYDCIDTDKDGYVSLPEFKAFLQ
AVGPGITDDKAITCFNTLDFNKN---GQISRDEFLVTVNDFLFGLEET-ALANAFYGDLV
D---
>Rm_CBP1
------------------------------MPEITESERAYHLRKMKTRMQ-RVDVTGDG
FISRED-YELIA-VRIAK------IAKLS-AEKAEETRQEFLRVADQ-LGLAPGVRISVE
EAAVNATDS----LLKMKGEEKA---MAVIQSL---IMYDCIDTDKDGYVSLPEFKAFLQ
AVGPDLTDDKAITCFNTLDFNKN---GQISRDEFLVTVNDFLFGLEET-ALANAFYGDLV
D---
>Rm_CBP4
------------------------------MPEITESERAYHLRKMKTRMQ-RVDVTGDG
FISRED-YELIA-VRIAK------IAKLS-AEKAEETRQEFLRVADQ-LGLAPGVRISVE
EAAVNATDS----LLKMKGEEKA---MAVIQSL---IMYDCIDTDKDGYVSLPEFKAFLQ
AVGPDITDDKAITCFNTLDFNKN---GQISRDEFLVTVNDFLFGLEET-ALANAFYGDLV
D---
