# Supplementary material for: Genomic organization, evolution, and expression of photoprotein and opsin genes in Mnemiopsis leidyi: a new view of ctenophore photocytes
Source: BMC Biol. 2012 Dec 21;10:107. doi: 10.1186/1741-7007-10-107 (PMC3570280; doi:10.1186/1741-7007-10-107)
Supplement: Additional file 13 — Opsin seven-transmembrane multiple sequence alignment in FASTA format. [file 1741-7007-10-107-S13.TXT]

>Mnemiopsis_opsin3_215412 
LGVLVTLCCLIGSLENGFVLKILCKTRSKCTNTTYLLLCNLAIADLGNLL
IPTPFNAFTLFYGRYLWYDILINLVGWSSNLFVMVSMLLVCVIAVRRAVA
LYLPFKYNTFKPMNIYILAITSWMIAVAFACLPFYSKHSYKPEGNSIAHL
GKFGALADKGMVYYITFLFVVTVVPALIIGTASFLVVLRLRKNIQYKVVK
KKQKESEENAARTVTIIPIIFFFCHLPYRITTSFIAMFAISNSNPPDFLQ
HSFFAKLNSCANPLVYLMGSKKLR
>Drosophila_AR_AAF05299 
VPVFFGIIGFAGLLGNGLVILVVVANQQMRSTTNLLII-NLAVSDILFVI
FCVPFTATDYVLPEWPFGNVWCKFVQYMIVVTCHCSVYTLVLMSFDRFLA
VVHPTSMSLRTERNATLAIMCAWITIVTTAIPVALSVRIYQYHGNAGTCV
--FSTEEEIWVGFQVSFFLSSYVAPLTLICFLYMGMLARLWKSAPGCKPS
AESRKGKRRVTRMVVVVVLAFAICWLPIHVILVLKALNYGGHLSVIIQII
SHVVAYTNSCINPILYAFLSDNFR
>Homo_5SR_BAA04107
VLVPYLLVCAAGLGGNTLVIYVVLRFAKMKTVTNIYIL-NLAVADVLYML
-GLPFLATQNAASFWPFGPVLCRLVMTLDGVNQFTSVFCLTVMSVDRYLA
VVHPLSSARWRRPRVAKLASAAWVLSLCMSLPLLV----FADVQEGGTCN
ASWPEPVGLWAVFIIYTAVLGFFAPLLVICLCYLLIVVKVRAAGVRVGCV
RRRS--ERKVTRMVLVVVLVFAGCWLPFFTVNIVNLAVALPPASAGLYFF
VVILSYANSCANPVLYGFLSDNFR
>Nematostella_202741 
LAGFIFFLILFGCFLQGITLLILLKKENQQKSLTPYLL-NIVAANTFMIL
GSFPTTLVSSFARGWAFNDAVCKFIGFVGGCAATSMIASMLCITITIHRT
IAKQHILHQPPNKTQLKIIIGVWMYSAVIMLPPVTGLTEMKLEAADTNCA
PNWSPDTPGDLAYILILCVTAYFIPVGASLFYYLQIRKALSALAIPVASI
QAQLRRFQNITYMTAVAIAAFTITWLPYAVYVLIAAFGGSHLFDAVMSVV
PAMVAKMSILYNPFVYALVNPRRK
>Nematostella_94740 
LAGYIFFLILFGCFLQGITLLILLKKENQQKSLTPYLL-NIVAANTFMIL
GSFPTTLVSSFARGWAFNDAVCKFIGFVGGCAATSMIASMLCITITIHRT
IAKQHFLHQPPNKTQLKIIIGVWMYSAVIMLPPVTGLTEMKLEAADTNCA
PNWSPDTPGDLAYILILCVTAYFIPVGASLFYYLQIRKALSALAIPVASI
QAQLRRFQNITYMTAVAIAAFAITWLPYAVYVLIAAFGGSHLFDAVMSVV
PAMVAKMSILYNPFVYALVNPRFR
>Homo_MAR_CAA68560 
IGITTGLLSLATVTGNLLVLISFKVNTELKTVNNYFLL-SLACADLIIGT
FSMNLYTTYLLMGHWALGTLACDLWLALDYVASNASVMNLLLISFDRYFS
VTRPSYRAKRTPRRAALMIGLAWLVSFVLWAPAILFWQYLVGETVLAGCY
IQFLSQP----IITFGTAMAAFYLPVTVMCTLYWRIYRETENRGKEQLAK
RKTFVKEKKAARTLSAILLAFILTWTPYNIMVLVSTF-CKDCVPETLWEL
GYWLCYVNSTINPMCYALCNKAFR
>Drosophila_MAR_AAR14680 
MGFVAAILSTVTVAGNVMVMISFKIDKQLQTISNYFLF-SLAIADFAIGA
ISMPLFAVTTILGYWPLGPIVCDTWLALDYLASNASVLNLLIISFDRYFS
VTRPTYRAKRTTNRAAVMIGAAWGISLLLWPPWIYSWPYIEGKTVPKDCY
IQFIETN---QYITFGTALAAFYFPVTIMCFLYWRIWRETKKNAAKKKKK
SQEKRQESKAAKTLSAILLSFIITWTPYNILVLIKPLTCSDCIPTELWDF
FYALCYINSTINPMCYALCNATFR
>Nematostella_208454
FAGFVAVVFVFRIVSQIVTILIFQRNENRHFRLAPYFI-NTAISNLILIL
SSYPLAFVASLSHNLHEGTFICDFTGYLVSVGSAGAFVTMAVLTFEIYQH
VSSEQAIEEEKQWKTFKILGAIWIYSCLCLTPPLVGWSSMTLQSDKTNCA
PNWVTQDVKGLSYLVFLTTSVFIIPMAVTGVYFYKLYRYFHNNVTSNPSF
AYKLEHYKVTQKMVFAAITVNAICWSPYAIYSLASSIKGEELSQGAGSLI
PSYFGKVSAIFNPIVYWIFNTRFR
>Mus_RGR_NP067315
VGTVLLMEALSGISLNGLTIFSFCKTPDLRTPSNLLVL-SLALADTGISL
NAL-VAAVSSLLRRWPHGSEGCQVHGFQGFATALASICGSAAVAWGRYHH
YC---TRRQLAWDTAIPLVLFVWMSSAFWASLPLMGWGHYDYEPVGTCCT
LDYSRGDRNFISFLFTMAFFNFLVPLFITHTSYRFMEQKFSRSGHLPVNT
TLPGR--------------MLLLGWGPYALLYLYAAIADVSFISPKLQMV
PALIAKTMPTINAINYALHREMVC
>Homo_RGR_P47804
VGMVLLVEALSGLSLNTLTIFSFCKTPELRTPCHLLVL-SLALADSGISL
NAL-VAATSSLLRRWPYGSDGCQAHGFQGFVTALASICSSAAIAWGRYHH
YC---TRSQLAWNSAVSLVLFVWLSSAFWAALPLLGWGHYDYEPLGTCCT
LDYSKGDRNFTSFLFTMSFFNFAMPLFITITSYSLMEQKLGKSGHLQVNT
TLPART--------------LLLGWGPYAILYLYAVIADVTSISPKLQMV
PALIAKMVPTINAINYALGNEMVC
>Bos_RGR_NP786969 
VGTVLLVEALSGLSLNILTILSFCKTPELRTPSHLLVL-SLALADSGISL
NAL-VAATSSLLRRWPYGSEGCQAHGFQGFVTALASICSSAAVAWGRYHH
FC---TRSRLDWNTAVSLVFFVWLSSAFWAALPLLGWGHYDYEPLGTCCT
LDYSRGDRNFTSFLFTMAFFNFLLPLFITVVSYRLMEQKLGKTSRPPVNT
VLPART--------------LLLGWGPYALLYLYATIADATSISPKLQMV
PALIAKAVPTVNAMNYALGSEMVH
>Nematostella_199627
TAYWMTVILTLGVIVNIAALWICFRPENRKKEITPLIA-NIAVADLILIT
CGHTSTHLRGALQR---NEPPCMWIAILNGIVGIVTIVTMASINI-LLLR
KMQSVVMVNLPACRMAALIACIWGYSISVMSTPLLGWGSFYPGKSSANCE
PEWTSRGLGDISYNVTLLVTAFVFPMAVIIYTFYRIKRRLRNEIPTAFPQ
GRRRM-YTTLSRMMVGVTVAFTLSWSPDAILSVISMVTGR----PIIHVV
PSLMAKSSVIYTPIVYIAFSRSFR
>Nematostella_123451
---------FYSFSGNIVIIPVLLSSEHRKKSNSPFML-NMAFVDILLCA
FGFTVSVSYNLAVKSESTKDSCAWLAFINCFSGINSIATLTVMAAISYTG
VTSLAQVQRFDSKKTAIIIAGIWIYSFVTTIPPAFGWNRFVPFLDGISCH
PDWVSQKPADKAYIGFLVVLGFFLPMIIIVFSYLKTYGHATISLSNESVF
RRQLETKRKTLRMVVAAILMFFISWSPYCIVSLIESAKGEVVLSPGVSMI
PELMAKASVMYNPVVYTLMNARFR
>Nematostella_214772
YGSVMFLILTIGLVGNILTIVILLR-KDYRSKIVPYML-NMAVLDALLIL
LGYPVSINAILTGRLKPEDRTCKFNAFMNGSIGISAIITLTYISFVMYRT
ITNTTMPRQKSAVYLFGSLCAIWTYGVLTMLPPLVGWSKFVPGAAGFSCA
PDWGSASASILSYNIVLMVLGFVFPVGVISVCYYKIF-------------
-----------------------SWSPYCVVSVMAMVHRAPSLPRGLAEI
PELMAKASVIYNPLVFTVMNIEFR
>Nematostella_214775
YGVVMSLILTTGLTANILTIIVLMR-REHRSKITPFMI-NVAVLDLIIIA
LGYPVAIIANFTGRMKEGDSQCQWTAFINGATGIAAIITLTAMSIVMRNT
ITHPIVKKRLSCKYLFGSLCAIWTYGILTMLPPLVGWSKFVPGAAKVSCG
PDWETQNASTLSYNIVLLIVGFVIPVGIISACYLNIFRFLRSPPAFISIT
SRRRRAHLRIARMILVSIISFVISWSPYCVVSVIAMVQRAPALSQGFAEI
PELMAKASVVYNPLVFTVMNRGFR
>Nematostella_95791
LMIYLGVVSFAGSVFNFIVLLVFLSKRHLQVP-DVFLI-SVAISDCLACV
IAMPVTLLAVSNGSWQFDFELCKMHASLFYTFGLVSITHLSAMAFEKYLT
LFKSTNGYYLTKGQAVKIIAALWGYSLVFSLSPLVGWGAYGLGPENMTCT
LLWGASGAKDDTYYGAVFLGCFFVPVGFILFSYYHIMCSAQMVMFAKIMK
RK----HIVFAMKLTLLIGAYFFAWLPYSVVSLLMVLRVE--LQANAVIY
SSMFAKSSFLLNPVVYSFITKR--
>Branchiostoma_Go-opsin_ABO50606
SAIYITLTGLIAFFGNVITITVFLTEKEFRKKQNGFVL-NLAIADLSVCV
FAYPSSAIAGYAGRWVLGDVGCTIYGFLCFTFALVSMVTLCVISIYRYIL
ICKPQYAHLLTHRRTVYVIIGTWLYALVFTVPPLVGVKRYTYEPMQITCS
LDWNVQHPGEKAYIAAVLVIVYVLQVLIMCFCYFNIIFKSANALASEKTK
MAAKKDTWKTSVMCLTMVVSFLIAWTPYAVSSTWDILSAED-LPIIATIL
PSLFAKSSCMMNPIIYACCNTKFR
>Patinopecten_Go-opsin_AB006455 
IGIFISICCIIGVLGNLLIIIVFAKRRSVRRPINFFVL-NLAVSDLIVAL
LGYPMTAASAFSNRWIFDNIGCKIYAFLCFNSGVISIMTHAALSFCRYII
ICQYGYRKKITQTTVLRTLFSIWSFAMFWTLSPLFGWSSYVIEVVPVSCS
VNWYGHGLGDVSYTISVIVAVYVFPLSIIVFSYGMILQEKVCRAQQRYTP
RFIQDIEQRVTFISFLMMAAFMVAWTPYAIMSALAI--GSFNVENSFAAL
PTLFAKASCAYNPFIYAFTNANFR
>Pleurobrachia_opsin1_CU419614 
--------------------------------------------------
--------------------------------------------------
----------------------YFLAFFFGIAPLVGWCEYGPEGYGVSNS
LMW-----NNASYIICAMIIGYFFPLIIIMFCYRAIYRLVAQLNSVVKIM
LVQ---ERQLASTITFVILSFFFAWTPYVFVNIINMFSTLLKY-RILATI
PALFAKSSTLWWIIVYCLMDVRIK
>Mnemiopsis_opsin1_13055
LSIAMGCVCVGSVFGNLLVLISLVRERPLPNPVQLIFR-HLSLANFLLAC
IGEPLVVISLASGKWVWGESMRLFEAFWVTTFGLLSMMILALISLEQYSR
FVR---QKQLRTVQVAVILSGIYLLALIFGVSPLLGWCGYGPEGYGVSNS
LLWNELTDNSASYIVTVMIVGYFFPLVIITYCYRSIYQLVQATSLAVNRN
HSLIVQERKLATTITFVILSFFFAWTPYVLINLLNMFTTWVVKYKILATI
PALFAKSSTLWWIIIYSMMDKRIK
>Pleurobrachia_opsin2_FQ011385
LASLLAVNALCSIAGNALVIYTFLKEKPLGAPLRVILT-HLAVTNLIIAS
IGEPMVVISGYSMRWVFGEMGRGFEAFIVTSCGLMAMSLLALVSIERYLR
VT-PRQRFPFTEPTAVKCCSFLWVFNVIYASLPFYGIAAWEGEGIGISNS
ITWTTEHTQDFVYIICMMSTGYFIPLFIIAFCYNRILFFVKQAVDV----
--------------------------------------------------
------------------------
>Mnemiopsis_opsin2_12047 
LTSLLCMNCIFSLVGNMLVIYTFLRERPLGAPLRTILC-HLAITNLMIAG
IGEPMVVISGFNLRWVFGEMGRKIEAYTVTASGLMAMSLLAFVSIERYLR
VT-PGQKFLIRQTTSVRVCTLMWIYNVIYASLPFYGIAAWRGEGIGISNS
LSWDTNNKIDVAYVMVMMATGYFIPLAVITFCYNRILHFVKQKDSSEEPG
NRIKAAEKKISNVVAIIIVSFFISWTPYTIVNLLVTFDADYLASGINATI
PAFLAKTSTVWSPIIYCFMNGEVR
>Nematostella_33918
LSFYIGVVGVLGVLGNVLVVAAFYRYRSLRTSTNTFIL-HLGLCNLILAS
MDLLFTLPSTASKKWMFGLLACRFYGLTYHFFCYVSLNTLAIISLDRYWV
ITKPAIGIKITIKRALICIAVSYVYTLVFSIPLFLQWESFEEKIFYTGCY
LTTTRLTVKSLLYSIVHGVFLFLFPFGLMIFCYGSIFKSVKRSKKNKWIF
AIQRIPHWRTARMIIVVIFVFLACWLPYVIVSTCMSLGRRPQISLLTLEI
TLLVAKSGVIYNPFIYAALNLRFR
>Nematostella_13116
----LLIVGILGTLGNSLVVFVLWKYPKLRTATNLFIL-NLAFCDLVMAL
LDLSLSVASALSNRWLWGKSGCLGYGFLHYFFISNSVSTLAAISVDRFFY
ITKPIKAWRITRTRAGIILIIIYIYVLLFTFPPIAGWSSFTEEKFYFSCF
IKYSDQNPASMAYSVIASVFLYLMPLILMICCYSKIFMAVRKSNAVRKKF
PIMKRTHIQTAKMIVVVIFFSMIVWVPYVAVSLIQAFTADSIITPTASHI
TVLVAKSCVIYNVLIYVVLNRKLK
>Mus_peropsin_NP033128
IAAYLIVAGITSILSNVVVLGIFIKYKELRTPTNAVII-NLAFTDIGVSS
IGYPMSAASDLHGSWKFGHAGCQIYAGLNIFFGMVSIGLLTVVAMDRYLT
ISCPDVGRRMTTNTYLSMILGAWINGLFWALMPIIGWASYAPDPTGATCT
INWRNNDTSFVSYTMMVIVVNFIVPLTVMFYCYYHVSRSLRLASDCTAHL
HRDWADQADVTKMSVIMILMFLLAWSPYSIVCLWACFGNPKKIPPSMAII
APLFAKSSTFYNPCIYVAAHKKFR
>Homo_peropsin_NP006574
VATYLIMAGMISIISNIIVLGIFIKYKELRTPTNAIII-NLAVTDIGVSS
IGYPMSAASDLYGSWKFGYAGCQVYAGLNIFFGMASIGLLTVVAVDRYLT
ICLPDVGRRMTTNTYIGLILGAWINGLFWALMPIIGWASYAPDPTGATCT
INWRKNDRSFVSYTMTVIAINFIVPLTVMFYCYYHVTLSIKHTSDCTESL
NRDWSDQIDVTKMSVIMICMFLVAWSPYSIVCLWASFGDPKKIPPPMAII
APLFAKSSTFYNPCIYVVANKKFR
>Branchiostoma_opsin6_AB050611
FGSMMLVFGLIGVVGNVVALYAFCRTRSLRRPKNYVVA-NLCLTDMFVCL
VYCPIVVSRSFSHGFP-SKESCIVEGFMVGVGSIASICSLAAIAVERYLS
VTQPKSLTILTQRKLLVAVLTVWVYSLLLAFPPLVGWGRYVREETYISCT
FDYLSTDDATRAYVITLVMGAFGFPLLTIAYCYIRVFTTARKHAEERKFM
SPLKRTEIKTAVTACVITTSFCLCWCPYAVVATLGISGVSVQQQTVFS--
AALLAKLTVIINPIVYVLSIPNFR
>Nematostella_131013
---------------NTLLILVFYKKSLLRRSYRFYIF-SLALVDILMAV
LVDSIGAYANSSPGRALSSRGCQYYGAVASFVGFTSVHHLTAIYADRWYS
I-RFVMRRKPSKRVTLRVILALWISGLIWAIPPLVGWSSYAHQGSFSHCS
VKWFSVDPKDYSYTVVIFTKFYFFPIAFMTFSYVHVFVITRRWGEKAAAT
AKSIKSESKAAEIALVMVLSFLIAWTPYAVVSFYYSLRGPTGVPLMAAML
PSLFAKASSLFNPIIYFAMSREFR
>Nematostella_96290
IVGYLSILFVFGLVANSTVLLVFAFSKSLQNTTDVLLI-SLSISDWLQAV
LGKPVVIYGNVVGWWNADRALCVFYGLSTAALGFVSLLHLAALAFQRWLA
ITKP-----MTYKRIYPLVGTLWAWGMLWAVFPVLGWSGYELEPGETGCA
ITWNDQSTTNKSYIFIIFGIFFLLPITLVIGCYAWVAKLARNIDAAASQA
TLRS--EKENAWTSFVMFLGFLIAWLPYAIVSLYSAI-TGERVSPEAATI
PGMLAKSASCYNPLIYVFLYSR--
>Nematostella_85309
ITVMYSLLAAGAFVLNGIVLIIFLATRSLRTIPNMILL-SMAWADWLMAC
LADAVGAYAN-ANNWPSMVGGCVYYGFITTALGLTSMIHLTALSVERFVT
VTIPMTR-PITETQMLLVVTFLWAFSFLWAIFPLVGWSSYGPEPGYAACS
IAWYRQDLNNMSYILCLFMFFFFLPIVIMIACFSSIYFTVRKWGASSDST
QQTLAAERKTAWMSFIMVLAFLFAWVPYAVVSLYASFGGVTTIPKLMSTL
PAMLAKTSACYNPIIYFFMYSKFR
>Nematostella_130042
IAIF-----VIGFVTNTIVVITFIFSKRLHTTPNLILF-SMSVCDWLMAA
MAKSVGIYGN-ARYWPVGKVTCDYYAFATSAIGYASILHLAALAVEKRMA
VASPMTNS-LNERRMLVIIATLWGFAILWAVFPLIGWSSYGPEPGYVSCS
ITWYTTDHNNVSYIICISVLFFFVPIVTMTFSFASIYKAIRNWGSHARAT
QETIKAKAKTAKMAFLMVMCFLFAWTPYAVVSLWTTFGGTHRNPALLGVL
PSLFAKLSSCYNPIIYFFMYTKFR
>Anopheles_pteropsin_XM312503
AAVTLFFIGFFGFFLNIFVIALMYKDVQLWTPMNIILF-NLVCSDFSVSI
IGNPLTLTSAISHRWLYGKSICVAYGFFMSLLGIASITTLTVLSYERFCL
ISRPFAAQNRSKQGACLAVLFIWSYSFALTSPPLFGWGAYVNEAANISCS
VNWESQTANATSYIIFLFIFGLILPLAVIIYSYINIVLEMRKNSARVGRV
NRA---ERRVTSMVAVMIVAFMVAWTPYAIFALIEQFGPPELIGPGLAVL
PALVAKSSICYNPIIYVGMNTQFR
>Apis_pteropsin_NP001035057
AAIALGFIGFFGFTANLLVAIVIVKDAQLWTPVNVILF-NLVFGDFLVSI
FGNPVAMVSAATGGWYWGYKMCLWYAWFMSTLGFASIGNLTVMAVERWLL
VARPMQA--LSIRHAVILASFVWIYALSLSLPPLFGWGSYGPEAGNVSCS
VSWEVHDPVTDTYIGFLFVLGLIVPVFTIVSSYAAIVLTLKKVRKRAGAS
GRR---EAKITKMVALMITAFLLAWSPYAALAIAAQFAKP---SATVAVL
PALLAKSSICYNPIIYAGLNNQFS
>Xenopus_parapinopsin_AB159672 
LALIMAVFCAAALFLNVTVIVVTFKYRQLRHPINYSLV-NLAIADLGVTV
LGGALTVETNAVGYFNLGRVGCVIEGFAVAFFGIAALCTIAVIALDRVFV
VCKPMGTLTFTPKQALAGIAASWIWSLIWNTPPLFGWGSYELEGVMTSCA
PNWYSADPVNMSYIVCYFSFCFAIPFLIIVGSYGYLMWTLRQAKLGVAEG
GTTSKAEVQVSRMVIVMILAFLVCWLPYAAFAMTVVANPGMHIDPIIATV
PMYLTKTSTVYNPIIYIFMNKQFQ
>Homo_MWS_NP000504
TSVWMIFVVIASVFTNGLVLAATMKFKKLRHPLNWILV-NLAVADLAETV
IASTISVVNQVYGYFVLGHPMCVLEGYTVSLCGITGLWSLAIISWERWMV
VCKPFGNVRFDAKLAIVGIAFSWIWAAVWTAPPIFGWSRYWPHGLKTSCG
PDVFSGSSYPQSYMIVLMVTCCITPLSIIVLCYLQVWLAIRAVAKQQKES
ESTQKAEKEVTRMVVVMVLAFCFCWGPYAFFACFAAANPGYPFHPLMAAL
PAFFAKSATIYNPVIYVFMNRQFR
>Gallus_pinopsin_U15762
VAVLMGTVVACASVVNGLVIVVSICYKKLRSPLNYILV-NLAVADLLVTL
CGSSVSLSNNINGFFVFGRRMCELEGFMVSLTGIVGLWSLAILALERYVV
VCKPLGDFQFQRRHAVSGCAFTWGWALLWSAPPLLGWSSYVPEGLRTSCG
PNWYTGGSNNNSYILSLFVTCFVLPLSLILFSYTNLLLTLRAAAAQQKEA
DTTQRAEREVTRMVIVMVMAFLLCWLPYSTFALVVATHKGIIIQPVLASL
PSYFSKTATVYNPIIYVFMNKQFQ
>Geotria_SWS1_AAR14684
QAAFMGFVFICGTPLNAIVLVVTIKYKKLRQPLNYILV-NISAAGLVFCL
FSISTVFVASMQGYFFLGPTICALEAFFGSLAGLVTGWSLAFLAAERYIV
ICKPFGNFRFGSKHALVAVGLTWMLGLSVALPPFFGWSRYIPEGLQCSCG
PDWYTVGTKYEYYTYFLFVFCFVVPLSIIIFSYGSLLGTLRAVAAQQQES
ASTQKAEREVSRMVIMMVASFCTCYVPYAALAVYMVTNRDHNIDLRFVTV
PAFFSKASCVYNPLIYSFMNKQFR
>Homo_blue_opsin_M13299
QAAFMGTVFLIGFPLNAMVLVATLRYKKLRQPLNYILV-NVSFGGFLLCI
FSVFPVFVASCNGYFVFGRHVCALEGFLGTVAGLVTGWSLAFLAFERYIV
ICKPFGNFRFSSKHALTVVLATWTIGIGVSIPPFFGWSRFIPEGLQCSCG
PDWYTVGTKYESYTWFLFIFCFIVPLSLICFSYTQLLRALKAVAAQQQES
ATTQKAEREVSRMVVVMVGSFCVCYVPYAAFAMYMVNNRNHGLDLRLVTI
PSFFSKSACIYNPIIYCFMNKQFQ
>Rana_SWS1_BAA96828
QAIFMGVVFIIGTPLNAVVLLVTVKYKKLRQPLNYILV-NISVGGLLICI
FSNFVVFINSWQGYFFFGKAFCAIEAFVGTLAGLVTGWSLAFLAFERYIV
ICKPMGTFTFTSKHALAVVLTTWMIGVGVSVPPFFGWSRYIPEGLQCSCG
PDWYTVGTKYEYYTWFIFVFCFIIPLTLICYSYARLLGALRAVAAQQQES
ASTQKAEKEVSRMVVVMVGSFCLCYVPYAAMAMYMITNRNHGLDLRFVTI
PAFFSKSACVYNPIIYTFMNKQFR
>Geotria_RhB_AAR14683
ISAYVFTLILIGFPVNFMTLFVTFKLKKLRQPLNFILV-NLCVADLLMIM
FGFTTTFYTAMNGYFVFGPTGCNIEGFFATLGGEVSLWSLVMLAIERYIV
VCKPMGNFRFATTHAALGVVFTWVMASACAVPPLVGWSRYIPEGMQCSCG
PDYYTLNPKYESYVIYLFLVHFLLPVTIIFFTYGRLICTVKEAAAQQQES
ASTQKAEREVTRMVIIMVVGFLVCWVPYASFAFYLFMNKGILFSATAMTV
PAFFSKSSVLYNPIIYVLLNKQFR
>Geotria_RhA_AAR14682
LAAYMFFLILVGFPVNFLTLFVTVQHKKLRTPLNYILL-NLAVSNLFMIL
FGFTTTMYTSMNGYFVFGPTMCSIEGFFATLGGEVSLWSLVVLAIERYIV
ICKPMGNFRFGNTHAIMGVALTWVMALSCAAPPLLGWSRYLPEGMQCSCG
PDYYTMNPTYESFVIYMFIVHFTIPFVIIFFSYGRLLCTVKEAAAAQQES
ASTQKAEKEVTRMVVLMVVGFLVCWVPYASVAFYIFTNQGSDFGATFMTL
PAFFAKSSALYNPVIYILMNKQFR
>Xenopus_opsin_P29403
LAAYMFLLILLGLPINFMTLFVTIQHKKLRTPLNYILL-NLVFANHFMVL
CGFTVTMYTSMHGYFIFGPTGCYIEGFFATLGGEVALWSLVVLAVERYIV
VCKPMANFRFGENHAIMGVAFTWIMALSCAAPPLFGWSRYIPEGMQCSCG
VDYYTLKPEVESFVIYMFIVHFTIPLIVIFFCYGRLLCTVKEAAAQQQES
LTTQKAEKEVTRMVVIMVVFFLICWVPYAYVAFYIFTHQGSNFGPVFMTV
PAFFAKSSAIYNPVIYIVLNKQFR
>Bos_rhodopsin_62460472
LAAYMFLLIMLGFPINFLTLYVTVQHKKLRTPLNYILL-NLAVADLFMVF
GGFTTTLYTSLHGYFVFGPTGCNLEGFFATLGGEIALWSLVVLAIERYVV
VCKPMSNFRFGENHAIMGVAFTWVMALACAAPPLVGWSRYIPEGMQCSCG
IDYYTPHEETESFVIYMFVVHFIIPLIVIFFCYGQLVFTVKEAAAQQQES
ATTQKAEKEVTRMVIIMVIAFLICWLPYAGVAFYIFTHQGSDFGPIFMTI
PAFFAKTSAVYNPVIYIMMNKQFR
>Mus_rhodopsin_NP663358
LAAYMFLLIVLGFPINFLTLYVTVQHKKLRTPLNYILL-NLAVADLFMVF
GGFTTTLYTSLHGYFVFGPTGCNLEGFFATLGGEIALWSLVVLAIERYVV
VCKPMSNFRFGENHAIMGVVFTWIMALACAAPPLVGWSRYIPEGMQCSCG
IDYYTLKPEVESFVIYMFVVHFTIPMIVIFFCYGQLVFTVKEAAAQQQES
ATTQKAEKEVTRMVIIMVIFFLICWLPYASVAFYIFTHQGSNFGPIFMTL
PAFFAKSSSIYNPVIYIMLNKQFR
>Homo_rhodopsin_NP000530
LAAYMFLLIVLGFPINFLTLYVTVQHKKLRTPLNYILL-NLAVADLFMVL
GGFTSTLYTSLHGYFVFGPTGCNLEGFFATLGGEIALWSLVVLAIERYVV
VCKPMSNFRFGENHAIMGVAFTWVMALACAAPPLAGWSRYIPEGLQCSCG
IDYYTLKPEVESFVIYMFVVHFTIPMIIIFFCYGQLVFTVKEAAAQQQES
ATTQKAEKEVTRMVIIMVIAFLICWVPYASVAFYIFTHQGSNFGPIFMTI
PAFFAKSAAIYNPVIYIMMNKQFR
>Gallus_rhodopsin_NP001025777
LAAYMFMLILLGFPVNFLTLYVTIQHKKLRTPLNYILL-NLVVADLFMVF
GGFTTTMYTSMNGYFVFGVTGCYIEGFFATLGGEIALWSLVVLAVERYVV
VCKPMSNFRFGENHAIMGVAFSWIMAMACAAPPLFGWSRYIPEGMQCSCG
IDYYTLKPEIESFVIYMFVVHFMIPLAVIFFCYGNLVCTVKEAAAQQQES
ATTQKAEKEVTRMVIIMVIAFLICWVPYASVAFYIFTNQGSDFGPIFMTI
PAFFAKSSAIYNPVIYIVMNKQFR
>Geotria_SWS2_AAR14681 
MSAFMLFLVLAGFPLNFLTVFVTIKYKKLRSHLNYILV-NLAIANLIVVC
CGSTLAFYSFMHKYFILGPLFCKMEGFTATLGGMLSLWSLAVLAFERCLV
ICKPFGNIAFRGTHALIRCGFAWAAAIAASTPPLFGWSRYIPEGLQCSCG
PDWYTTNNKYESYVMFLFIFCFGTPFTIIIVSYSKLILTLRAAAAQQQES
ASTQKAEKEVSRMVVIMVGGFLVCWLPYASLALWIVFNRGSPFDLRLATI
PSVFSKASTVYNPVIYIFLNKQFR
>Xenopus_green-rod_opsin_AAO38746 
ISAFMLFTIIFGFPLNLLTIICTVKYKKLRSHLNYILV-NLAVANLIVIC
FGSTTAFYSFSQMYFSLGTLACKIEGFTATLGGIIGLWSLAVVAFERFLV
ICKPMGNFTFRESHAVLGCILTWVIGLVAAIPPLLGWSRYIPEGLQCSCG
PDWYTVNNKWESYVLFLFCFCFGFPLAIIVFSYGRLLLALHAVAKQQEQS
ATTQKAEREVTRMVIVMVVGFLVCWLPYASFALWAVTHRGELFDLRMSSV
PSVFSKASTVYNPFIYIFMNRQFR
>Gallus_blue_sensitive_opsin_NP990848 
MAAFMFLLIALGVPINTLTIFCTARFRKLRSHLNYILV-NLALANLLVIL
VGSTTACYSFSQMYFALGPTACKIEGFAATLGGMVSLWSLAVVAFERFLV
ICKPLGNFTFRGSHAVLGCVATWVLGFVASAPPLFGWSRYIPEGLQCSCG
PDWYTTDNKWESYVLFLFTFCFGVPLAIIVFSYGRLLITLRAVARQQEQS
ATTQKADREVTKMVVVMVLGFLVCWAPYTAFALWVVTHRGRSFEVGLASI
PSVFSKSSTVYNPVIYVLMNKQFR
>Platynereis_c-opsin_AAV63834
CAAYLFFIACLGVSLNVLVLVLFIKDRKLRSPNNFLYV-SLALGDLLVAV
FGTAFKFIITARKTLLREEDGCKWYGFITYLGGLAALMTLSVIAFVRCLA
VLRLGSFTGLTTRMGVAAMAFIWIYSLAFTLAPLLGWNHYIPEGLATWCS
IDWLSDETSDKSYVFAIFIFCFLVPVLIIVVSYGLIYDKVRKVAKTGGSV
AKA---EREVLRMTLLMVSLFMLAWSPYAVICMLASFGPKDLLHPVATVI
PAMFAKSSTMYNPLIYVFMNKQFR
>Homo_encephalopsin_NP055137
LALLLGSIGLLGVGNNLLVLVLYYKFQRLRTPTHLLLV-NISLSDLLVSL
FGVTFTFVSCLRNGWVWDTVGCVWDGFSGSLFGIVSIATLTVLAYERYIR
VVH---ARVINFSWAWRAITYIWLYSLAWAGAPLLGWNRYILDVHGLGCT
VDWKSKDANDSSFVLFLFLGCLVVPLGVIAHCYGHILYSIRMEDLQTIQV
IKILKYEKKLAKMCFLMIFTFLVCWMPYIVICFLVVNGHGHLVTPTISIV
SYLFAKSNTVYNPVIYVFMIRKFR
>Mus_encephalopsin_NP034228
LALLLGCLALLGVGGNLLVLLLYSKFPRLRTPTHLFLV-NLSLGDLLVSL
FGVTFTFASCLRNGWVWDAVGCAWDGFSGSLFGFVSITTLTVLAYERYIR
VVH---ARVINFSWAWRAITYIWLYSLAWAGAPLLGWNRYILDIHGLGCT
VDWRSKDANDSSFVLFLFLGCLVVPVGIIAHCYGHILYSVRMEDLQTIQV
IKMLRYEKKVAKMCFLMAFVFLTCWMPYIVTRFLVVNGYGHLVTPTVSIV
SYLFAKSSTVYNPVIYIFMNRKFR
>Homo_neuropsin_AY377391
AGFYLTIIGILSTFGNGYVLYMSSRRKKKLRPAEIMTI-NLAVCDLGISV
VGKPFTIISCFCHRWVFGWIGCRWYGWAGFFFGCGSLITMTAVSLDRYLK
ICYLSYGVWLKRKHAYICLAAIWAYASFWTTMPLVGLGDYVPEPFGTSCT
LDWWLAQASVQVFILNILFFCLLLPTAVIVFSYVKIIAKVKSVAHFDSRI
HSSHVLEMKLTKVAMLICAGFLIAWIPYAVVSVWSAFGRPDSIPIQLSVV
PTLLAKSAAMYNPIIYQVIDYKFA
>Danio_neuropsin_BX088599 
AAFYILVIGILSATGNGYVMYMTFKRKTLKPP-EIMTL-NLAIFDFGISV
SGKPFFIVSSFSHRWLFGWQGCRYYGWAGFFFGCGSLITMTVVSFDRYLK
ICHLRYGTWLKRHHAFLSVVFIWAYAAFWATMPVVGWGNYAPEPFGTSCT
LDWWLTQASVQSFVMCMLFFCLIFPTVIIVFSYVMIIFKVKSVSHFDTRN
KNNHSLEMKLTKVAMLICAGFLIAWIPYAVVSVMSAFGEPDSVPIPVSVV
PTLLAKSSAMYNPIIYQVIDCK--
>Anopheles_r-opsin2_XP556823
LGLLYIAFTIFSLVGNGLVIWIFIAAKSLRTPSNVFVI-NLAICDFFMMA
-KTPIFIYNSFTKGFTLGNLGCQIFGFVGSLTGIGAGATNALIAYDRYNT
ITRPFEG-RLTQTKAIIFICLIWAYTIPWGVLPLLEWGRYVPEGFLTSCT
FDYLSGTFDTRLFVASIFTFSYVLPMSLIIYYYSQIVSHVVNESLRSNQN
QKDASVEIRIAKAAITVCFLFVASWTPYAVLALIGAFGDKSLLTPGVTMF
PACACKFVACLDPYVYAISHPRYR
>Drosophila_opsin_K02315
LTAYMIMIGMISWCGNGVVIYIFATTKSLRTPANLLVI-NLAISDFGIMI
TNTPMMGINLYFETWVLGPMMCDIYAGLGSAFGCSSIWSMCMISLDRYQV
IVKGMAGRPMTIPLALGKIAYIWFMSSIWCLAPAFGWSRYVPEGNLTSCG
IDYLERDWNPRSYLIFYSIFVYYIPLFLICYSYWFIIAAVSAVKSLRSSE
DAEKSAEGKLAKVALVTITLWFMAWTPYLVINCMGLFKEG--LTPLNTIW
GACFAKSAACYNPIVYGISHPKYR
>Drosophila_r-opsin6_Z86118
IGFVIAILGTMSLAGNFIVMYIFTSSKGLRTPSNMFVV-NLAFSDFMMMF
TMFPPVVLNGFYGTWIMGPFLCELYGMFGSLFGCVSIWSMTLIAYDRYCV
IVKGMARKPLTATAAVLRLMVVWTICGAWALMPLFGWNRYVPEGNMTACG
TDYFAKDWWNRSYIIVYSLWVYLTPLLTIIFSYWHIMKAVAAASLRNSEA
DKSKAIEIKLAKVALTTISLWFFAWTPYTIINYAGIFESMH-LSPLSTIC
GSVFAKANAVCNPIVYGLSHPKYK
>Schistosoma_opsin_AAF73286 
LGFVIGVLGVISVIGNGMVIYIFSTTKSLRTPSNLLVV-NLAFSDFLMMF
TMSAPMGINCYYETWVLGPFMCELYALFGSLFGCGSIWTMTMIALDRYNV
IVKGLSAKPMTNKTAMLRILFIWAFSVAWTIMPLFGWNRYVPEGNMTACG
TDYLTKDWVSRSYILVYSFFVYLLPLGTIIYSYFFILQAVSAVASLRSAE
ASQTSAECKLAKVALMTISLWFFGWTPYLIINFTGIFETMK-ISPLLTIW
GSLFAKANAVFNPIVYGISHPKYR
>Anopheles_r-opsin1_XP001238567
LGFAIFMLGMISMTGNGCVMYIFTNTKSLRTPSNLLVV-NLAFSDFFMMF
TMGPPMVINCWHETWTFGPFACELYAMLGSLFGCASIWTMTMIAFDRYNV
IVKGLAGKPMTNNGALLRILGVWVFALFWTLAPLFGWNRYVPEGNMTACG
TDYLTQTWLSRSYIIIYAIFVYWLPLLTIIYSYTFILKAVSAVASLRTQE
AQNTSTEMKLAKVALVTISLWFMAWTPYLVINFTGIFKAAP-ISPLATIW
GSLFAKANAVYNPIVYGISHPKYR
>Xenopus_melanopsin_AAC41235
IGSFILIIGSVGIIGNMLVLYAFYRNKKLRTAPNYFII-NLAISDFLMSA
TQAPVCFLSSLHREWILGDIGCNVYAFCGALFGITSMMTLLAISINRYIV
ITKPQSIQWSSKKRTSQIIVLVWMYSLMWSLAPLLGWSSYVPEGLRISCT
WDYVTSTMSNRSYTMMLCCCVFFIPLIVISHCYLFMFLAIRSSYGRQSFL
SQSMKNEWKMAKIAFVIIIVFVLSWSPYACVTLIAWAGHGKSLTPYSKTV
PAVIAKASAIYNPIIYGIIHPKYR
>Gallus_melanopsin_NP001038118 
IGTVILIVGITGTLGNFLVIYAFCRSRTLQKPANIFII-NLAVSDFLMSI
TQSPVFFTNSLHKRWIFGEKGCELYAFCGALFGITSMITLMVIALDRYFV
ITKPASVRVMSKKKALIILVGVWLYSLAWSLPPFFGWSAYVPEGLLTSCS
WDYMTFTPSVRAYTMLLFCFVFFIPLIAIIYSYVFIFEAIKKGNRELQKQ
YHRMKNEWKLAKIALIVILLYVISWSPYSVVALVAFAGYSHVLTPFMNSV
PAVIAKASAIHNPIIYAITHPKYR
>Homo_melanopsin_AF147788
LGTVILLVGLTGMLGNLTVIYTFCRSRSLRTPANMFII-NLAVSDFLMSF
TQAPVFFTSSLYKQWLFGETGCEFYAFCGALFGISSMITLTAIALDRYLV
ITRPATFGVASKRRAAFVLLGVWLYALAWSLPPFFGWSAYVPEGLLTSCS
WDYMSFTPAVRAYTMLLCCFVFFLPLLIIIYCYIFIFRAIREGNGESLWQ
RQRLQSECKMAKIMLLVILLFVLSWAPYSAVALVAFAGYAHVLTPYMSSV
PAVIAKASAIHNPIIYAITHPKYR
>Mus_melanopsin_NP038915
LGTVILLVGLTGMLGNLTVIYTFCRNRGLRTPANMFII-NLAVSDFLMSV
TQAPVFFASSLYKKWLFGETGCEFYAFCGAVFGITSMITLTAIAMDRYLV
ITRPATIGRGSKRRTALVLLGVWLYALAWSLPPFFGWSAYVPEGLLTSCS
WDYMTFTPQVRAYTMLLFCFVFFLPLLIIIFCYIFIFRAIRESPLRQRRQ
WQRLQSEWKMAKVALIVILLFVLSWAPYSTVALVAFAGYSHILTPYMSSV
PAVIAKASAIHNPIIYAITHPKYR
>Platynereis_r-opsin_CAC86665
VAAWMTFFGILGVSGNLLVVWTFLKTKSLRTAPNMLLV-NLAIGDMFSAI
NGFPLLTISSINKRWVWGKLWRELYAFVGGIFGLMSINTLAWIAIDRFYV
ITNPGAAQTMTKKRAFIILTIIWANASLWALAPFFGWGAYIPEGFQTSCT
YDYLTQDMNNYTYVLGMYLFGFIFPVAIIFFCYLGIVRAIFAMGANTGKA
DADKKSEIQIAKVAAMTIGTFMLSWTPYAVVGVFGMIKPHSFIHPLLAEI
PVMMAKASARYNPIIYALSHPKFR
>Octopus_r-opsin_P09241
VGIFIGVVGIIGILGNGVVIYLFSKTKSLQTPANMFII-NLAMSDLFSAI
NGFPLKTISAFMKKWIFGKVACQLYGLLGGIFGFMSINTMAMISIDRYNV
IGRPAASKKMSHRRAFLMIIFVWMWSIVWSVGPVFNWGAYVPEGILTSCS
FDYLSTDPSTRSFILCMYFCGFMLPIIIIAFCYFNIVMSVSNNAKELRKA
QAGASAEMKLAKISMVIITQFMLSWSPYAIIALLAQFGPAEWVTPYAAEL
PVLFAKASAIHNPIVYSVSHPKFR
>Euprymna_opsin_ACB05672
LGIFIGICGIIGCGGNGIVIYLFTKTKSLQTPANMFII-NLAFSDFFSLV
NGFPLMTISCFLKKWVFGHAACKVYGFIGGIFGLMSIMTMAMISIDRYNV
IGRPAASKHMSHRRAFIMIIFVWLWSVLWAIGPIFGWGAYTLEGVLCNCS
FDYITRDYATRSNIICMYVFAFCFPIIIILFCYFNIVMSVSNNAKELRKA
QAGASAEMKLAKISIVIVTQFLLSWSPYAIVALLAQFGPLEWVTPYAAQL
PVMFAKASAIHNPMIYSVSHPKFR
>Loligo_f_opsin_P24603
LGIFIAICGIIGCVGNGVVIYLFTKTKSLQTPANMFII-NLAFSDFFSLV
NGFPLMTISCFMKYWVFGNAACKVYGLIGGIFGLMSIMTMTMISIDRYNV
IGRPSASKKMSHRKAFIMIIFVWIWSTIWAIGPIFGWGAYTLEGVLCNCS
FDYITRDTTTRSNILCMYIFAFMCPIVVIFFCYFNIVMSVSNNAKELRKA
QAGANAEMKLAKISIVIVTQFLLSWSPYAVVALLAQFGPIEWVTPYAAQL
PVMFAKASAIHNPMIYSVSHPKFR
>Loligo_s_opsin_Q17094
LGIFIAICGIIGCAGNGIVIYLFTKTKSLQTPANMFII-NLAFSDFFSLV
NGFPMMTISCFLKHWVFGQAACKVYGLIGGIFGLTSIMTMTMISIDRYNV
IRRPSASKKMSHRKAFIMIVFVWIWSTIWAIGPIFGWGAYQLEGVLCNCS
FDYITRDASTRSNIVCMYIFAFMFPIVVIFFCYFNIVMSVSNNAKELRKA
QAGASAEMKLAKISIVIVTQSLLSWSPYAIVALLAQFGPIEWVTPYAAQL
PVMFAKASAIHNPMIYSVSHPKFR
