# Supplementary material for: Genomic organization, evolution, and expression of photoprotein and opsin genes in Mnemiopsis leidyi: a new view of ctenophore photocytes
Source: BMC Biol. 2012 Dec 21;10:107. doi: 10.1186/1741-7007-10-107 (PMC3570280; doi:10.1186/1741-7007-10-107)
Supplement: Additional file 14 — Primers used for cloning a subset of Mnemiopsis photoproteins for expression experiments. A first set of PCR primers was used to clone the full-length proteins; a second set of expression cloning primers was used to add restriction sites for cloning proteins into an expression vector. For = forward; Rev = reverse. [file 1741-7007-10-107-S14.XLS]

## Sheet: Sheet1
Additional File 14. Mnemiopsis photoprotein expression cloning primers.
PCR primers for subcloning designed using 5¢ and 3¢ UTR sequence:
Mlei_Pp6	For: 5¢-TCACAGTTTAGCTCAAGGAATCACCG	Rev: 5¢-TGTGGTGAAACGTAACCCTCACAAA
Mlei_Pp3	For: 5¢-ACCTTAAAAACTTTATTGATAATTCACGATGACGA	Rev: 5¢-ACTAAATTGATGTAGTTCTTTGAAAACGTCG
Mlei_Pp9	For: 5¢-TTCTCAGTTCTATTTTAATCGATTTTTG	Rev: 5¢-GATGGAAATATTGTGATATTCATAAAGT
Expression cloning primers containing XhoI/NotI restriction sites:
Mlei_Pp6	For: 5¢-cct cct cga gATGCCTCTGGAC	Rev: 5¢-cct cgc ggc cgcTTAGTATTTGTATG
Mlei_Pp3	For: 5¢-cct cct cga gATGCCTGGACTGG	Rev: 5¢-cct cgc ggc cgc TTAGTATTTGTA
Expression cloning primers containing BamHI/NotI restriction sites:
Mlei_Pp9	For: 5¢-cct c ggatccc ATGCCTGGACTAG	Rev: 5¢-cct cgc ggc cgcTCAGTATTTGTAAG
